# Supplementary material for: Doa10/MARCH6 architecture interconnects E3 ligase activity with lipid-binding transmembrane channel to regulate SQLE
Source: Nat Commun. 2024 Jan 9;15:410. doi: 10.1038/s41467-023-44670-5 (PMC10776854; doi:10.1038/s41467-023-44670-5)
Supplement: Supplementary file 4 — Supplementary Data 1 [file 41467_2023_44670_MOESM4_ESM.xlsx]

## Sheet: plasmids
Mutant #	Plasmid	Content		Source	Notes
	pLIB Doa10 WT	Doa10-WT(iopt.)-HRV3C-mEGFP-ALFA		this study
	pLIB Avi-Doa10 WT	Avi-Doa10-WT(iopt.)-HRV3C-mEGFP-ALFA		this study
	pLIB Ubc6 (cat. dead)	Ubc6(C87A)-twinStrep		this study
	pSb_init sybody 37	sb37-Myc-6xHis		this study, generated during selection as in Zimmermann et al., 2020, Nature Protocols
	CRISPRi dual March6 knockdown	CRISPRi-dual_March6-BFP-puromycin		this study
	pKDP110 SQLE reporter	SQLE-mCherry-P2A-sfGFP		this study
	pkdp121	IRES-miRFP680-T2A-Blasticidin		Miller-Vedam LE, Bräuning B, Popova KD, et al., 2020, Elife
	pkdp121 MARCH6 WT	March6-Flag-IRES-miRFP680-T2A-Blasticidin	WT	this study
	pkdp121 MARCH6 delta RING	March6-Flag-IRES-miRFP680-T2A-Blasticidin	delta 1-62	this study	delta RING
1	pkdp121 MARCH6 F422A/F433A	March6-Flag-IRES-miRFP680-T2A-Blasticidin	F422A/F433A	this study
2	pkdp121 MARCH6 L144A/F148A/T151A/L158A	March6-Flag-IRES-miRFP680-T2A-Blasticidin	L144A/F148A/T151A/L158A	this study
3	pkdp121 MARCH6 C147A/C155A	March6-Flag-IRES-miRFP680-T2A-Blasticidin	C147A/C155A	this study
4	pkdp121 MARCH6 I772A/I776A/M779A	March6-Flag-IRES-miRFP680-T2A-Blasticidin	I772A/I776A/M779A	this study
5	pkdp121 MARCH6 L525A/L532A/L536A	March6-Flag-IRES-miRFP680-T2A-Blasticidin	L525A/L532A/L536A	this study
6	pkdp121 MARCH6 W274A	March6-Flag-IRES-miRFP680-T2A-Blasticidin	W274A	this study
7	pkdp121 MARCH6 F865A/Q869A/R872A	March6-Flag-IRES-miRFP680-T2A-Blasticidin	F865A/Q869A/R872A	this study
8	pkdp121 MARCH6 Y92V	March6-Flag-IRES-miRFP680-T2A-Blasticidin	Y92V	this study
9	pkdp121 MARCH6 Y96V	March6-Flag-IRES-miRFP680-T2A-Blasticidin	Y96V	this study
10	pkdp121 MARCH6 Y92V/Y96A	March6-Flag-IRES-miRFP680-T2A-Blasticidin	Y92V/Y96A	this study
11	pkdp121 MARCH6 G702W	March6-Flag-IRES-miRFP680-T2A-Blasticidin	G702W	this study
12	pkdp121 MARCH6 G702P	March6-Flag-IRES-miRFP680-T2A-Blasticidin	G702P	this study
13	pkdp121 MARCH6 L140A/L747A	March6-Flag-IRES-miRFP680-T2A-Blasticidin	L140A/L747A	this study
14	pkdp121 MARCH6 Q866A/Q869A	March6-Flag-IRES-miRFP680-T2A-Blasticidin	Q866A/Q869A	this study
15	pkdp121 MARCH6 R868A/K871A/R872A	March6-Flag-IRES-miRFP680-T2A-Blasticidin	R868A/K871A/R872A	this study
16	pkdp121 MARCH6 D77A	March6-Flag-IRES-miRFP680-T2A-Blasticidin	D77A	this study
17	pkdp121 MARCH6 M718V/I722V/V725L	March6-Flag-IRES-miRFP680-T2A-Blasticidin	M718V/I722V/V725L	this study
18	pkdp121 MARCH6 W661L/F665L/F657L	March6-Flag-IRES-miRFP680-T2A-Blasticidin	W661L/F665L/F657L	this study
19	pkdp121 MARCH6 I481V/I485A/L492A	March6-Flag-IRES-miRFP680-T2A-Blasticidin	I481V/I485A/L492A	this study
20	pkdp121 MARCH6 Y474L/I481V/I485A/L492A	March6-Flag-IRES-miRFP680-T2A-Blasticidin	Y474L/I481V/I485A/L492A	this study
21	pkdp121 MARCH6 L497/L492	March6-Flag-IRES-miRFP680-T2A-Blasticidin	L497/L492	this study
22	pkdp121 MARCH6 S489A	March6-Flag-IRES-miRFP680-T2A-Blasticidin	S489A	this study
23	pkdp121 MARCH6 E400A/D403A	March6-Flag-IRES-miRFP680-T2A-Blasticidin	E400A/D403A	this study
24	pkdp121 MARCH6 E400K	March6-Flag-IRES-miRFP680-T2A-Blasticidin	E400K	this study
25	pkdp121 MARCH6 K407/L406	March6-Flag-IRES-miRFP680-T2A-Blasticidin	K407/L406	this study
26	pkdp121 MARCH6 L399A/I396A/W393V	March6-Flag-IRES-miRFP680-T2A-Blasticidin	L399A/I396A/W393V	this study
27	pkdp121 MARCH6 E382A	March6-Flag-IRES-miRFP680-T2A-Blasticidin	E382A	this study
28	pkdp121 MARCH6 I485V/L492V	March6-Flag-IRES-miRFP680-T2A-Blasticidin	I485V/L492V	this study
29	pkdp121 MARCH6 Y474L/I481V	March6-Flag-IRES-miRFP680-T2A-Blasticidin	Y474L/I481V	this study
30	pkdp121 MARCH6 L319V/F321L/H324V	March6-Flag-IRES-miRFP680-T2A-Blasticidin	L319V/F321L/H324V	this study
31	pkdp121 MARCH6 C350A/C369A	March6-Flag-IRES-miRFP680-T2A-Blasticidin	C350A/C369A	this study
32	pkdp121 MARCH6 W292L	March6-Flag-IRES-miRFP680-T2A-Blasticidin	W292L	this study
33	pkdp121 MARCH6 E410A/Q414A	March6-Flag-IRES-miRFP680-T2A-Blasticidin	E410A/Q414A	this study
34	pkdp121 MARCH6 H324A/F321A	March6-Flag-IRES-miRFP680-T2A-Blasticidin	H324A/F321A	this study
35	pkdp121 MARCH6 I485V/I481V	March6-Flag-IRES-miRFP680-T2A-Blasticidin	I485V/I481V	this study
36	pkdp121 MARCH6 W392L	March6-Flag-IRES-miRFP680-T2A-Blasticidin	W392L	this study
37	pkdp121 MARCH6 I341V/I345V	March6-Flag-IRES-miRFP680-T2A-Blasticidin	I341V/I345V	this study
38	pkdp121 MARCH6 R478A	March6-Flag-IRES-miRFP680-T2A-Blasticidin	R478A	this study
39	pkdp121 MARCH6 E5A/E6A/E15A/E19A	March6-Flag-IRES-miRFP680-T2A-Blasticidin	E5A/E6A/E15A/E19A	this study
40	pkdp121 MARCH6 H605A	March6-Flag-IRES-miRFP680-T2A-Blasticidin	H605A	this study
41	pkdp121 MARCH6 H605D	March6-Flag-IRES-miRFP680-T2A-Blasticidin	H605D	this study
42	pkdp121 MARCH6 H605A/H608A	March6-Flag-IRES-miRFP680-T2A-Blasticidin	H605A/H608A	this study
43	pkdp121 MARCH6 P902/P903/P905A	March6-Flag-IRES-miRFP680-T2A-Blasticidin	P902/P903/P905A	this study
44	pkdp121 MARCH6 V11A	March6-Flag-IRES-miRFP680-T2A-Blasticidin	V11A	this study
45	pkdp121 MARCH6 K56A	March6-Flag-IRES-miRFP680-T2A-Blasticidin	K56A	this study
46	pkdp121 MARCH6 D206A	March6-Flag-IRES-miRFP680-T2A-Blasticidin	D206A	this study
47	pkdp121 MARCH6 E214A/N215A	March6-Flag-IRES-miRFP680-T2A-Blasticidin	E214A/N215A	this study
48	pkdp121 MARCH6 R592A/N593A/N594A/N595A/L597A	March6-Flag-IRES-miRFP680-T2A-Blasticidin	R592A/N593A/N594A/N595A/L597A	this study
49	pkdp121 MARCH6 N890A	March6-Flag-IRES-miRFP680-T2A-Blasticidin	N890A	this study
50	pkdp121 MARCH6 Y891A	March6-Flag-IRES-miRFP680-T2A-Blasticidin	Y891A	this study
51	pkdp121 MARCH6 G885L	March6-Flag-IRES-miRFP680-T2A-Blasticidin	G885L	this study
52	pkdp121 MARCH6 K897A	March6-Flag-IRES-miRFP680-T2A-Blasticidin	K897A	this study
53	pkdp121 MARCH6 R58A	March6-Flag-IRES-miRFP680-T2A-Blasticidin	R58A	this study
54	pkdp121 MARCH6 E910A	March6-Flag-IRES-miRFP680-T2A-Blasticidin	E910A	this study
55	pkdp121 MARCH6 Delta (R893-E910)	March6-Flag-IRES-miRFP680-T2A-Blasticidin	Delta (R893-E910)	this study
56	pkdp121 MARCH6 Insert Alanine b/w P63 and I64	March6-Flag-IRES-miRFP680-T2A-Blasticidin	Insert Alanine b/w P63 and I64	this study
57	pkdp121 MARCH6 Insert Alanine b/w T62 and P63	March6-Flag-IRES-miRFP680-T2A-Blasticidin	Insert Alanine b/w T62 and P63	this study
58	pkdp121 MARCH6 D266A/R267A/E270A	March6-Flag-IRES-miRFP680-T2A-Blasticidin	D266A/R267A/E270A	this study
59	pkdp121 MARCH6 R267A/E271A/E275A	March6-Flag-IRES-miRFP680-T2A-Blasticidin	R267A/E271A/E275A	this study
60	pkdp121 MARCH6 I597A/V599A/V600A	March6-Flag-IRES-miRFP680-T2A-Blasticidin	I597A/V599A/V600A	this study
61	pkdp121 MARCH6 N593A/N594A/N595A	March6-Flag-IRES-miRFP680-T2A-Blasticidin	N593A/N594A/N595A	this study
62	pkdp121 MARCH6 N586A/N587A/N588A	March6-Flag-IRES-miRFP680-T2A-Blasticidin	N586A/N587A/N588A	this study
63	pkdp121 MARCH6 N589A/H590A	March6-Flag-IRES-miRFP680-T2A-Blasticidin	N589A/H590A	this study
64	pkdp121 MARCH6 A606F/Q613A/E602A	March6-Flag-IRES-miRFP680-T2A-Blasticidin	A606F/Q613A/E602A	this study
65	pkdp121 MARCH6 Q782A/Q791A/N795A	March6-Flag-IRES-miRFP680-T2A-Blasticidin	Q782A/Q791A/N795A	this study
66	pkdp121 MARCH6 H803A/R807A/K808A	March6-Flag-IRES-miRFP680-T2A-Blasticidin	H803A/R807A/K808A	this study
67	pkdp121 MARCH6 R624E/R625E	March6-Flag-IRES-miRFP680-T2A-Blasticidin	R624E/R625E	this study
68	pkdp121 MARCH6 F620A	March6-Flag-IRES-miRFP680-T2A-Blasticidin	F620A	this study
69	pkdp121 MARCH6 H188A/H189A/Q190A/N191A/E192A	March6-Flag-IRES-miRFP680-T2A-Blasticidin	H188A/H189A/Q190A/N191A/E192A	this study	Cytoplasmic loop mutant 1
70	pkdp121 MARCH6 E201A/N202A/V203A/D206A/Q207A	March6-Flag-IRES-miRFP680-T2A-Blasticidin	E201A/N202A/V203A/D206A/Q207A	this study	Cytoplasmic loop mutant 2
71	pkdp121 MARCH6 N210A/P211A/P212A/E214A/N215A	March6-Flag-IRES-miRFP680-T2A-Blasticidin	N210A/P211A/P212A/E214A/N215A	this study	Cytoplasmic loop mutant 3
72	pkdp121 MARCH6 Q225A/D226A/D227A/Q228A/E230A	March6-Flag-IRES-miRFP680-T2A-Blasticidin	Q225A/D226A/D227A/Q228A/E230A	this study	Cytoplasmic loop mutant 4
73	pkdp121 MARCH6 E231A/E232A/E233A/E234A/D235A	March6-Flag-IRES-miRFP680-T2A-Blasticidin	E231A/E232A/E233A/E234A/D235A	this study	Cytoplasmic loop mutant 5
74	pkdp121 MARCH6 E237A/E238A/E239A/D240A/D241A	March6-Flag-IRES-miRFP680-T2A-Blasticidin	E237A/E238A/E239A/D240A/D241A	this study	Cytoplasmic loop mutant 6
75	pkdp121 MARCH6 D246A/D249A/N251A/N252A/Q255A	March6-Flag-IRES-miRFP680-T2A-Blasticidin	D246A/D249A/N251A/N252A/Q255A	this study	Cytoplasmic loop mutant 7
76	pkdp121 MARCH6 R113A (Doa10 K154)	March6-Flag-IRES-miRFP680-T2A-Blasticidin	R113A (Doa10 K154)	this study
77	pkdp121 MARCH6 R113E (Doa10 K154)	March6-Flag-IRES-miRFP680-T2A-Blasticidin	R113E (Doa10 K154)	this study
78	pkdp121 MARCH6 K116A (Doa10 K154)	March6-Flag-IRES-miRFP680-T2A-Blasticidin	K116A (Doa10 K154)	this study
79	pkdp121 MARCH6 K116E (Doa10 K154)	March6-Flag-IRES-miRFP680-T2A-Blasticidin	K116E (Doa10 K154)	this study
80	pkdp121 MARCH6 K374A (Doa10 K625)	March6-Flag-IRES-miRFP680-T2A-Blasticidin	K374A (Doa10 K625)	this study
81	pkdp121 MARCH6 K374E (Doa10 K625)	March6-Flag-IRES-miRFP680-T2A-Blasticidin	K374E (Doa10 K625)	this study
82	pkdp121 MARCH6 F453A (Doa10 F708)	March6-Flag-IRES-miRFP680-T2A-Blasticidin	F453A (Doa10 F708)	this study
83	pkdp121 MARCH6 F453W (Doa10 F708)	March6-Flag-IRES-miRFP680-T2A-Blasticidin	F453W (Doa10 F708)	this study
84	pkdp121 MARCH6 R546E/K550E (Doa10 K815)	March6-Flag-IRES-miRFP680-T2A-Blasticidin	R546E/K550E (Doa10 K815)	this study
85	pkdp121 MARCH6 R546A/K550A (Doa10 K815)	March6-Flag-IRES-miRFP680-T2A-Blasticidin	R546A/K550A (Doa10 K815)	this study
86	pkdp121 MARCH6 D519A	March6-Flag-IRES-miRFP680-T2A-Blasticidin	D519A	this study
87	pkdp121 MARCH6 E524A	March6-Flag-IRES-miRFP680-T2A-Blasticidin	E524A	this study
88	pkdp121 MARCH6 T754W	March6-Flag-IRES-miRFP680-T2A-Blasticidin	T754W	this study
89	pkdp121 MARCH6 L756A	March6-Flag-IRES-miRFP680-T2A-Blasticidin	L756A	this study
90	pkdp121 MARCH6 L756W	March6-Flag-IRES-miRFP680-T2A-Blasticidin	L756W	this study
91	pkdp121 MARCH6 Y758W	March6-Flag-IRES-miRFP680-T2A-Blasticidin	Y758W	this study
92	pkdp121 MARCH6 C822W	March6-Flag-IRES-miRFP680-T2A-Blasticidin	C822W	this study
93	pkdp121 MARCH6 Y825W	March6-Flag-IRES-miRFP680-T2A-Blasticidin	Y825W	this study
94	pkdp121 MARCH6 V826W	March6-Flag-IRES-miRFP680-T2A-Blasticidin	V826W	this study
95	pkdp121 MARCH6 D752A/Q753A/E840A	March6-Flag-IRES-miRFP680-T2A-Blasticidin	D752A/Q753A/E840A	this study
	pET3b ubiquitin	ubiquitin (no tag)		this study
	pET3b ubiquitin I44A	ubiquitin I44A (no tag)		this study
	pGEX-GST-3C-March6(RING_2-71)_V11A	GST-3C-MARCH6-RING(2-71)	V11A	this study
	pGEX-GST-3C-March6(RING_2-71)_V11D	GST-3C-MARCH6-RING(2-71)	V11D	this study
	pGEX-GST-3C-March6(RING_2-71)_E5A_E6A_E15A_E19A	GST-3C-MARCH6-RING(2-71)	E5A_E6A_E15A_E19A	this study
	pGEX-GST-3C-Ube2J2(2-170)-S120G	GST-3C-UBE2J2(2-170)	S120G	this study
	pGEX-GST-3C-Ube2J2(2-170)-S120F	GST-3C-UBE2J2(2-170)	S120F	this study
	pGEX-GST-3C-Ube2J2(2-170)-S120R	GST-3C-UBE2J2(2-170)	S120R	this study
	pGEX-GST-3C-Ube2J2(2-170)-T116G	GST-3C-UBE2J2(2-170)	T116G	this study
	pGEX-GST-3C-Ube2J2(2-170)-T116R	GST-3C-UBE2J2(2-170)	T116R	this study
	pGEX-GST-3C-Ube2J2(2-170)-T116F	GST-3C-UBE2J2(2-170)	T116F	this study
