# Supplementary material for: Doa10/MARCH6 architecture interconnects E3 ligase activity with lipid-binding transmembrane channel to regulate SQLE
Source: Nat Commun. 2024 Jan 9;15:410. doi: 10.1038/s41467-023-44670-5 (PMC10776854; doi:10.1038/s41467-023-44670-5)
Supplement: Supplementary file 6 — Supplementary Data 3 [file 41467_2023_44670_MOESM6_ESM.xlsx]

## Sheet: MARCH6-mutant-effect
Mutant #	MARCH6 mutant	notes	mCherry:GFP ratio of MARCH6 mutants
			mean	SEM	replicates #	adjusted p value*	significance summary*	WB #	* calculated using one-way ANOVA and pairwise comparison of the mutants with the WT sample
	WT		0.867	0.030625	10
	delta 1-62	delta RING	2.424	0.0675475	10	<0.0001	****	i)
1	F422A/F433A		0.661667	0.0409403	6	0.6729	ns	i)
2	L144A/F148A/T151A/L158A		0.845	0.0663953	4	>0.9999	ns	i)
3	C147A/C155A		1.0625	0.1475	4	0.9445	ns	i)
4	I772A/I776A/M779A		0.7425	0.0799349	4	>0.9999	ns	i)
5	L525A/L532A/L536A		0.975	0.150416	4	>0.9999	ns	i)
6	W274A		1.0675	0.0914125	4	0.9233	ns	i)
7	F865A/Q869A/R872A		0.765	0.0739932	4	>0.9999	ns	i)
8	Y92V		1.39167	0.091083	6	<0.0001	****	i)
9	Y96V		1.59667	0.131064	6	<0.0001	****	i)
10	Y92V/Y96A		1.23	0.0450555	5	0.0115	*	iv)
11	G702W		0.992	0.0738512	5	>0.9999	ns	ix)
12	G702P		0.822	0.0631981	5	>0.9999	ns	ix)
13	L140A/L747A		1.34667	0.0946808	6	<0.0001	****	i)
14	Q866A/Q869A		0.428333	0.0174005	6	0.0001	***	i)
15	R868A/K871A/R872A		0.8525	0.0681145	4	>0.9999	ns	i)
16	D77A		1.125	0.0905999	4	0.4729	ns	i)
17	M718V/I722V/V725L		1.18	0.136809	4	0.1393	ns	ii)
18	W661L/F665L/F657L		1.0125	0.0651121	4	>0.9999	ns	ii)
19	I481V/I485A/L492A		1.095	0.0520416	4	0.7357	ns	iii)
20	Y474L/I481V/I485A/L492A		1.5075	0.0604669	4	<0.0001	****	iii)
21	L497A/L492A		1.2975	0.042106	4	0.0026	**	iii)
22	S489A		1.1375	0.115641	4	0.3737	ns	iii)
23	E400A/D403A		1.1225	0.0573549	4	0.494	ns	iii)
24	E400K		0.8825	0.0832041	4	>0.9999	ns	iii)
25	K407/L406		1.035	0.0132288	4	0.996	ns	iii)
26	L399A/I396A/W393V		1.22	0.0397911	4	0.0436	*	iii)
27	E382A		1.3425	0.0801431	4	0.0004	***	iii)
28	I485V/L492V		1.08	0.0918332	4	0.8513	ns	ii)
29	Y474L/I481V		0.9675	0.0587899	4	>0.9999	ns	ii)
30	L319V/F321L/H324V		0.89	0.0503322	4	>0.9999	ns	ii)
31	C350A/C369A		0.8675	0.0979264	4	>0.9999	ns	ii)
32	W292L		1.0625	0.0634265	4	0.9445	ns	ii)
33	E410A/Q414A		0.775	0.0259808	4	>0.9999	ns	ii)
34	H324A/F321A		0.9425	0.072844	4	>0.9999	ns	ii)
35	I485V/I481V		0.8225	0.0295452	4	>0.9999	ns	ii)
36	W392L		0.8	0.0264575	4	>0.9999	ns	vii)
37	I341V/I345V		0.8125	0.0436606	4	>0.9999	ns	vii)
38	R478A		1.13	0.0732575	6	0.1877	ns	vii)
39	E5A/E6A/E15A/E19A		1.835	0.0940124	6	<0.0001	****	vii)
40	H605A		1.23	0.0796869	4	0.0316	*	iv)
41	H605D		0.91	0.0732575	4	>0.9999	ns	iv)
42	H605A/H608A		0.955	0.0600694	4	>0.9999	ns	iv)
43	P902/P903/P905A		1.0425	0.0451617	4	0.9903	ns	iv)
44	V11A		1.2	0.0465475	4	0.08	ns	vii)
45	K56A		0.92	0.0414327	4	>0.9999	ns	vii)
46	D206A		0.9025	0.0554339	4	>0.9999	ns	vii)
47	E214A/N215A		0.845	0.0583809	4	>0.9999	ns	vii)
48	R592A/N593A/N594A/N595A/L597A		0.92	0.0785281	4	>0.9999	ns	vii)
49	N890A		1.96167	0.0539393	6	<0.0001	****	vii)
50	Y891A		1.37167	0.0574698	6	<0.0001	****	vii)
51	G885L		1.92	0.1002	6	<0.0001	****	vii)
52	K897A		0.805	0.0119024	4	>0.9999	ns	iv)
53	R58A		1.1675	0.0554339	4	0.1915	ns	iv)
54	E910A		1.035	0.128355	4	0.996	ns	iv)
55	Delta (R893-E910)		0.693333	0.0343188	6	0.9303	ns	v)
56	Insert Alanine b/w P63 and I64		2.22167	0.0635828	6	<0.0001	****	v)
57	Insert Alanine b/w T62 and P63		2.135	0.0468152	6	<0.0001	****	v)
58	D266A/R267A/E270A		1.185	0.118498	4	0.1219	ns	v)
59	R267A/E271A/E275A		1.185	0.116655	4	0.1219	ns	v)
60	I597A/V599A/V600A		0.885	0.095	4	>0.9999	ns	v)
61	N593A/N594A/N595A		0.875	0.0459166	4	>0.9999	ns	v)
62	N586A/N587A/N588A		0.895	0.0896753	4	>0.9999	ns	v)
63	N589A/H590A		0.9825	0.0990265	4	>0.9999	ns	v)
64	A606F/Q613A/E602A		0.9	0.0508265	4	>0.9999	ns	v)
65	Q782A/Q791A/N795A		1.3025	0.114701	4	0.0022	**	v)
66	H803A/R807A/K808A		1.1175	0.113752	4	0.5373	ns	v)
67	R624E/R625E		0.9975	0.116001	4	>0.9999	ns	vi)
68	F620A		0.89	0.0722265	4	>0.9999	ns	vi)
69	H188A/H189A/Q190A/N191A/E192A	cytoplasmic loop mutant 1	0.9975	0.085574	4	>0.9999	ns	vi)
70	E201A/N202A/V203A/D206A/Q207A	cytoplasmic loop mutant 2	1.0075	0.0917764	4	>0.9999	ns	vi)
71	N210A/P211A/P212A/E214A/N215A	cytoplasmic loop mutant 3	0.98	0.103521	4	>0.9999	ns	vi)
72	Q225A/D226A/D227A/Q228A/E230A	cytoplasmic loop mutant 4	0.986667	0.0968733	6	>0.9999	ns	vi)
73	E231A/E232A/E233A/E234A/D235A	cytoplasmic loop mutant 5	1.0525	0.139784	4	0.9743	ns	vi)
74	E237A/E238A/E239A/D240A/D241A	cytoplasmic loop mutant 6	0.96	0.0959166	4	>0.9999	ns	vi)
75	D246A/D249A/N251A/N252A/Q255A	cytoplasmic loop mutant 7	0.8	0.0494975	4	>0.9999	ns	vi)
76	R113A (Doa10 K154)		1.36	0.092844	6	<0.0001	****	vi)
77	R113E (Doa10 K154)		1.77333	0.0712585	6	<0.0001	****	vi)
78	K116A (Doa10 K154)		1.21	0.0833667	5	0.0246	*	iv)
79	K116E (Doa10 K154)		1.238	0.0459783	5	0.0084	**	ix)
80	K374A (Doa10 K625)		1.055	0.0683496	6	0.8348	ns	vi)
81	K374E (Doa10 K625)		0.875	0.0648974	6	>0.9999	ns	viii)
82	F453A (Doa10 F708)		1.35	0.0946221	6	<0.0001	****	viii)
83	F453W (Doa10 F708)		0.981667	0.0770029	6	>0.9999	ns	viii)
84	R546E/K550E (Doa10 K815)		0.765	0.0516882	6	>0.9999	ns	viii)
85	R546A/K550A (Doa10 K815)		0.975	0.0961509	6	>0.9999	ns	viii)
86	D519A		1.2975	0.054064	4	0.0026	**	iv)
87	E524A		1.06	0.0875595	4	0.9535	ns	iv)
88	T754W		1.1175	0.101355	4	0.5373	ns	viii)
89	L756A		1.0525	0.102581	4	0.9743	ns	viii)
90	L756W		0.885	0.0563471	4	>0.9999	ns	viii)
91	Y758W		0.88	0.0627163	4	>0.9999	ns	viii)
92	C822W		1.045	0.0866506	4	0.9874	ns	viii)
93	Y825W		0.925	0.0805709	4	>0.9999	ns	viii)
94	V826W		0.845	0.0823104	4	>0.9999	ns	viii)
95	D752A/Q753A/E840A		1.235	0.0500833	4	0.0267	*	ix)
