# Supplementary material for: Doa10/MARCH6 architecture interconnects E3 ligase activity with lipid-binding transmembrane channel to regulate SQLE
Source: Nat Commun. 2024 Jan 9;15:410. doi: 10.1038/s41467-023-44670-5 (PMC10776854; doi:10.1038/s41467-023-44670-5)
Supplement: Supplementary file 8 — Source Data [file 41467_2023_44670_MOESM8_ESM.xlsx]

## Sheet: Figure 3b
Figure 3b
	mutant	mutant number	median of mCherry:GFP ratio (10 replicates)
	F422A/F433A	1	0.51	0.62	0.66		0.65	0.81	0.72
	L144A/F148A/T151A/L158A	2	0.81	0.7	1.02		0.85
	C147A/C155A	3	0.87	0.81	1.46		1.11
	I772A/I776A/M779A	4	0.88	0.53	0.85		0.71
	L525A/L532A/L536A	5	1.28	0.62	1.16		0.84
	W274A	6	1.18	0.87	1.26		0.96
	F865A/Q869A/R872A	7	0.84	0.6	0.93		0.69
	Y92V	8	1.45	1.05	1.73		1.41	1.43	1.28
	Y96V	9	1.66	1.3	2.12		1.76	1.47	1.27
	Y92V/Y96A	10			1.29	1.24	1.36				1.13	1.13
	G702W	11						1.06	0.92	1.25	0.85	0.88
	G702P	12						0.74	0.71	0.73	0.89	1.04
	L140A/L747A	14	1.37	0.94	1.59		1.33	1.55	1.3
	Q866A/Q869A	15	0.42	0.4	0.43		0.46	0.49	0.37
	R868A/K871A/R872A	16	0.91	0.67	0.99		0.84
	D77A	17	1.18	0.91	1.34		1.07
	M718V/I722V/V725L	18	1.4	0.85	1.41		1.06
	W661L/F665L/F657L	19	1.01	0.88	1.19		0.97
	Y747_I481V_I485A	20			1.18		1.09	1.16	0.95
	Y474L_I481V_I485A_L492A	21			1.5		1.34	1.61	1.58
	L497/L492	22			1.4		1.27	1.32	1.2
	S489A	23			1.44		1.19	0.92	1
	E400A/D403A	24			1.29		1.08	1.09	1.03
	E400K	25			1.1		0.91	0.81	0.71
	K407/L406	26			1.03		1	1.06	1.05
	L399A/I396A/W393V	27			1.33		1.2	1.14	1.21
	E382D	28			1.53		1.42	1.23	1.19
	I485V/L492V	29	1.13	0.83	1.27		1.09
	Y474L/I481V	30	1.12	0.87	1		0.88
	L319V/F321L/H324V	31	0.87	0.79	1.03		0.87
	C350A/C369A	32	1.08	0.64	0.97		0.78
	W292L	33	0.95	0.97	1.22		1.11
	E410A/Q414A	34	0.73	0.73	0.82		0.82
	H324A/F321A	35	1.05	0.78	1.08		0.86
	I485V/I481V	36	0.87	0.74	0.82		0.86
	W392L	37	0.85	0.73	0.83		0.79
	I341V/I345V	38	0.88	0.69	0.81		0.87
	R478A	39	1.19	0.99	1.4		1.25	0.94	1.01
	E5A/E6A/E15A/E19A	40	2.03	1.44	1.96		1.68	1.9	2
	H605A	41			1.23		1.03	1.42	1.24
	H605D	42			1.08		0.98	0.82	0.76
	H605A/H608A	43			1.11		0.99	0.86	0.86
	P902/P903/P905A	44			1.12		0.98	1.12	0.95
	V11A	45	1.17	1.09	1.23		1.31
	K56A	46	0.93	0.8	0.98		0.97
	D206A	47	1.02	0.76	0.95		0.88
	E214A/N215A	48	0.97	0.69	0.88		0.84
	R592A/N593A/N594A/N595A/L597A	49	1.11	0.73	0.95		0.89
	N890A	50	2.08	1.77	1.82		2.02	2.02	2.06
	Y891A	51	1.33	1.16	1.3		1.43	1.57	1.44
	G885L	52	1.71	1.71	1.72		1.96	2.25	2.17
	K897A	53			0.77		0.81	0.82	0.82
	R58A	54			1.33		1.13	1.08	1.13
	E910A	55			1.35		1.12	0.91	0.76
	Delta (R893-E910)	56	0.71	0.57	0.79		0.78	0.66	0.65
	Insert Alanine b/w P63 and I64	57	2.27	1.97	2.17		2.18	2.31	2.43
	Insert Alanine b/w T62 and P63	58	2.16	1.91	2.14		2.17	2.23	2.2
	D266A/R267A/E270A	59	1.33	0.84	1.35		1.22
	R267A/E271A/E275A	60	1.39	0.86	1.31		1.18
	I597A/V599A/V600A	61	1.14	0.68	0.86		0.86
	N593A/N594A/N595A	62	0.88	0.75	0.97		0.9
	N586A/N587A/N588A	63	1.13	0.7	0.84		0.91
	N589A/H590A	64	1.12	0.7	1.12		0.99
	A606F/Q613A/E602A	65	1.01	0.77	0.88		0.94
	Q782A/Q791A/N795A	66	1.63	1.1	1.27		1.21
	H803A/R807A/K808A	67	1.36	0.83	1.22		1.06
	R624E/R625E	68	1.33	0.79	0.94		0.93
	F620A	69	1.03	0.71	0.98		0.84
	H188A/H189A/Q190A/N191A/E192A	70	1.09	0.75	1.13		1.02
	E201A/N202A/V203A/D206A/Q207A	71	1.18	0.77	1.12		0.96
	N210A/P211A/P212A/E214A/N215A	72	1.22	0.73	1.05		0.92
	Q225A/D226A/D227A/Q228A/E230A	73	1.39	0.74	0.88		0.92	0.85	1.14
	E231A/E232A/E233A/E234A/D235A	74	1.38	0.71	1.13		0.99
	E237A/E238A/E239A/D240A/D241A	75	1.14	0.7	1.06		0.94
	D246A/D249A/N251A/N252A/Q255A	76	0.84	0.66	0.81		0.89
	R113A (Doa10 K154)	77	1.66	1.08	1.56		1.39	1.33	1.14
	R113E (Doa10 K154)	78	1.9	1.45	1.9		1.7	1.84	1.85
	K116A	79			1.44	1.32		1.03	1.25	1.01
	K116E	80						1.38	1.29	1.15	1.13	1.24
	K374A (Doa10 K625)	81	1.28	0.8	1.05		1.03	1.19	0.98
	K374E (Doa10 K625)	82	1.02	0.65	1.05		0.93	0.73	0.87
	F453A (Doa10 F708)	83	1.56	0.95	1.57		1.24	1.41	1.37
	F453W (Doa10 F708)	84	1.25	0.72	1.13		0.96	0.97	0.86
	R546E/K550E (Doa10 K815)	85	0.85	0.55	0.82		0.74	0.72	0.91
	R546A/K550A (Doa10 K815)	86	1.25	0.69	0.78		0.83	1.16	1.14
	D519A	87			1.41		1.16	1.35	1.27
	E524A	88			1.3		1.08	0.92	0.94
	T754W	89	1.42	1.02	0.99		1.04
	L756A	90	1.19	0.76	1.2		1.06
	L756W	91	1.01	0.74	0.87		0.92
	Y758W	92	1.02	0.72	0.86		0.92
	C822W	93	1.25	0.83	1.02		1.08
	Y825W	94	0.94	0.7	1.08		0.98
	V826W	95	0.72	0.69	1.02		0.95
	D752A/Q753A/E840A	96			1.26		1.27	1.32	1.09
	March6 WT	97	0.75	0.73	0.95	0.97	0.93	0.81	0.75	0.97	0.9	0.91
	March6 delta RING	98	2.78	2.14	2.69	2.42	2.5	2.45	2.45	2.08	2.36	2.37

## Sheet: Figure 4b
Figure 4b		E2~Ub intensity normalized to E2~Ub at 0 min
	min	WT RING			no RING			396 V11A			397 V11D			398 E5A/E6A/E15A/E19A
	0	1	1	1	1	1	1	1	1	1	1	1	1	1	1	1
	2	0.694116	0.672996	0.744385	0.911757	0.903335	0.926365	0.811348	0.773554	0.812344	0.93277	0.909704	0.945399	0.892675	0.872007	0.891561
	5	0.446702	0.423571	0.473966	0.820192	0.814893	0.785948	0.605341	0.59923	0.630142	0.812247	0.827985	0.825626	0.744815	0.751602	0.762458
	10	0.185183	0.180244	0.248338	0.713606	0.701876	0.649451	0.313714	0.474392	0.367644	0.71007	0.709994	0.666081	0.591014	0.540621	0.599257
	15	0.0698047	0.0704276	0.069054	0.617075	0.53884	0.559897	0.179195	0.227171	0.209485	0.619331	0.575883	0.553969	0.455882	0.403509	0.471802
	20	0.024287	0.037122	0.0247683	0.532122	0.486196	0.488895	0.0815597	0.161508	0.10434	0.533061	0.467197	0.477674	0.334884	0.304632	0.345517
	30	0.00472141	0	0.0115375	0.398372	0.307505	0.332642	0.0171011	0.0403252	0.0151135	0.399727	0.335451	0.332512	0.167234	0.175853	0.178659

## Sheet: Figure 4c
Figure 4c		E2~Ub intensity normalized to E2~Ub at 0 min
	time (min)	WT					WT with I44A Ub					S120F					S120F with I44A Ub					T116F					T116F with I44A Ub
	0	1	1	1	1	1	1	1	1			1	1	1			1	1	1			1	1	1			1	1	1
	2	0.694116	0.672996	0.560816	0.566958	0.509875	0.881063	0.905607	0.942862			0.923553	0.909398	0.912961			0.83074	0.88343	0.88738			0.893975	0.837452	0.981685			0.881586	0.718563	0.876531
	5	0.446702	0.423571	0.342001	0.297462	0.215796	0.787622	0.834577	0.858787			0.83855	0.826066	0.845936			0.772935	0.747916	0.76087			0.699454	0.690757	0.789772			0.76876	0.56841	0.720143
	10	0.185183	0.180244	0.11671	0.0738218	0.0589446	0.588585	0.723374	0.735899			0.723519	0.719363	0.75032			0.58928	0.601465	0.609362			0.551262	0.473335	0.496601			0.533975	0.299844	0.377142
	15	0.0698047	0.0704276	0.0126026	0.0234972	0.0230304	0.465633	0.647873	0.625115			0.61317	0.609154	0.662598			0.422668	0.470752	0.492755			0.442076	0.328289	0.333443			0.37439	0.106079	0.256101
	20	0.024287	0.037122	0.00858627	0.0219018	0.0215676	0.332116	0.57333	0.556218			0.535615	0.545219	0.587473			0.319952	0.371846	0.408724			0.356892	0.183882	0.257788			0.229823	0.0428545	0.1878
	30	0.00472141	0	0	0	0	0.247142	0.447351	0.477292			0.440294	0.390496	0.440278			0.227082	0.183962	0.248837			0.179481	0.0959622	0.140777			0.0889113	0.0302619	0.0844087

## Sheet: Figure 5d
Figure 5d left										Figure 5d right
											ratio of SQLE:MARCH6-FLAG intensity from 8 replicates
										WT	0.497708	0.490855	0.696271	0.680067	0.829475	0.535406	0.291814	0.393049
										Y92V	0.910974	1.1137	1.44833	1.12624	0.872583	0.330691	0.81639	0.457533
										Y96V	0.225107	0.284253	0.230127	0.219666	0.246109	0.29633	0.154207	0.208379
										L140A/L747A	0.342169	0.923374	0.57308	0.490796	0.529277	0.521425	0.367917	0.248566
										Y92V/Y96A	0.157422	0.391361	0.312789	0.29585	0.297883	0.295411	0.180603	0.179659

## Sheet: Supplementary Figure 1b and 1c
Supplementary Figure 1b					Supplementary Figure 1c

## Sheet: Supplementary Figure 6a
Supplementary Figure 6a

## Sheet: Supplementary Figure 6b
Supllementary Figure 6b
		relative MARCH6:GAPDH transcription level for four biological replicates
	M6-KD	0.00245476	0.000942152	0.00236381	0.00136395
	WT	0.630596	0.381404	0.43262	0.732708
	dRING	0.324129	0.302773	0.270085	0.44947
	W274A	0.592861	1.04847	0.485996	0.980198
	W292L	0.774658	0.936294	0.334437	0.255022
	E910A	0.125237	0.155609	0.229079	0.26039
	H605A	0.338312	0.442453	0.448122	0.562343

## Sheet: Supplementary Figure 7a
Supplementary Figure 7a left								Supplementary Figure 7a right
									SQLE:GAPDH intensity normalized to WT for three independent biological replicates
								WT	1	1	1
								ΔRING	6.12899	4.06442	5.18127
								P63-A-I64	3.83741	3.11705	4.33041
								N890A	2.74114	3.44682	5.13333
								E5A/E6A/E15A/E19A	1.63758	2.48213	3.78903
								Y96V	1.74921	1.82808	3.34543
								L140A/L747A	1.02874	1.03007	1.96772
								Q866A/Q869A	0.29922	0.340058	0.428882
								R113E	1.42618	3.16605	2.88405
								T754W	0.668997	2.2894	1.46135
								D752A/Q753A/E840A	1.21246	3.40869	3.12483
								R478A	1.66698	3.10245	2.9407

## Sheet: Supplementary Figure 7b
Supplementary Figure 7b left							Supplementary Figure 7b right
								SQLE:GAPDH intensity normalized to WT for three independent biological replicates
							WT	1	1	1
							ΔRING	5.11793	3.77762	3.26089
							P63-A-I64	2.70764	2.3993	2.2642
							N890A	2.93791	1.79455	2.36725
							E5A/E6A/E15A/E19A	1.95225	0.866176	0.968557
							Y96V	0.46874	0.306692	0.327313
							L140A/L747A	0.218907	0.24608	0.200367
							Q866A/Q869A	0.401107	0.639646	0.170741
							R113E	0.771646	0.74125	0.257465
							T754W	0.381588	0.363398	0.265026
							D752A/Q753A/E840A	1.22408	1.55423	0.581988
							R478A	1.24056	2.93395	0.764272

## Sheet: Supplementary Figure 8c
Supplementary Figure 8c left
	time (min)	WT					WT with I44A Ub					S120G					S120G with I44A Ub					T116G					T116G with I44A Ub
	0	1	1	1	1	1	1	1	1			1	1		1	1	1	1		1	1	1	1	1			1	1	1
	2	0.694116	0.672996	0.560816	0.566958	0.509875	0.881063	0.905607	0.942862			0.976534	0.900962		0.871746	0.897928	0.992304	0.944707		0.908997	0.907446	0.758718	0.811061	0.827764			0.89499	0.901759	0.929286
	5	0.446702	0.423571	0.342001	0.297462	0.215796	0.787622	0.834577	0.858787			0.950868	0.821887		0.786159	0.799727	0.988156	0.792457		0.780296	0.842235	0.619925	0.636131	0.678195			0.753514	0.752982	0.8022
	10	0.185183	0.180244	0.11671	0.0738218	0.0589446	0.588585	0.723374	0.735899			0.788266	0.681256		0.60221	0.625661	0.936785	0.589797		0.653143	0.663402	0.451866	0.391746	0.493604			0.541496	0.586594	0.606911
	15	0.0698047	0.0704276	0.0126026	0.0234972	0.0230304	0.465633	0.647873	0.625115			0.642842	0.466609		0.465337	0.510818	0.731967	0.467461		0.540369	0.525462	0.304861	0.221228	0.373878			0.46716	0.43119	0.471103
	20	0.024287	0.037122	0.00858627	0.0219018	0.0215676	0.332116	0.57333	0.556218			0.485597	0.341984		0.335072	0.348041	0.540262	0.341179		0.457126	0.393856	0.135258	0.132017	0.243499			0.326377	0.327361	0.371337
	30	0.00472141	0	0	0	0	0.247142	0.447351	0.477292			0.264563	0.273857		0.260284	0.250236	0.244266	0.20186		0.309041	0.261221	0.0846287	0.0341261	0.130038			0.169559	0.147904	0.216532
Supplementary Figure 8c right
	time (min)	WT					WT with I44A Ub					S120R					S120R with I44A Ub					T116R					T116R with I44A Ub
	0	1	1	1	1	1	1	1	1			1	1	1			1	1	1			1	1	1			1	1	1
	2	0.694116	0.672996	0.560816	0.566958	0.509875	0.881063	0.905607	0.942862			1.08883	1.0794	0.966726			1.00507	0.889493	0.932824			1.1389	1.00001	0.948641			0.942326	0.886835	0.911013
	5	0.446702	0.423571	0.342001	0.297462	0.215796	0.787622	0.834577	0.858787			0.922079	0.964553	0.981901			0.893371	0.864333	0.854681			1.03418	0.997418	0.939192			0.854695	0.813807	0.83548
	10	0.185183	0.180244	0.11671	0.0738218	0.0589446	0.588585	0.723374	0.735899			0.928655	0.93097	0.964735			0.797074	0.84194	0.817315			0.918763	0.937573	0.948578			0.765087	0.689102	0.751476
	15	0.0698047	0.0704276	0.0126026	0.0234972	0.0230304	0.465633	0.647873	0.625115			0.969895	0.875608	0.976583			0.724061	0.656648	0.814566			0.838135	0.859277	0.879296			0.613108	0.524724	0.63612
	20	0.024287	0.037122	0.00858627	0.0219018	0.0215676	0.332116	0.57333	0.556218			0.892224	0.813144	0.97921			0.681571	0.624638	0.658992			0.829794	0.794389	0.849553			0.540956	0.507686	0.569483
	30	0.00472141	0	0	0	0	0.247142	0.447351	0.477292			0.841116	0.766396	0.901485			0.569085	0.460889	0.554032			0.829667	0.761153	0.834202			0.452699	0.43731	0.428435
